# Supplementary material for: Radiation Oncology Follow-Up of Prostate Cancer Survivors Following Completion of Radiotherapy: A Population-Based Study
Source: Curr Oncol. 2026 Jan 15;33(1):49. doi: 10.3390/curroncol33010049 (PMC12839750; doi:10.3390/curroncol33010049)
Supplement: Supplementary file 1 [file curroncol-33-00049-s001.zip]

Archive with 1 entries (1 files):
- curroncol-4057587-supplementary.xlsx
