# Supplementary material for: Radiation Oncology Follow-Up of Prostate Cancer Survivors Following Completion of Radiotherapy: A Population-Based Study
Source: Curr Oncol. 2026 Jan 15;33(1):49. doi: 10.3390/curroncol33010049 (PMC12839750; doi:10.3390/curroncol33010049)
Supplement: Supplementary file 1 [file curroncol-33-00049-s001.zip › curroncol-4057587-supplementary.xlsx]

## Sheet: TS1_Data
TABLE S1: Description of data sources
Data category	Data source	Acronym	Description
Cancer-specific	Ontario Cancer Registry	OCR	The OCR is collected by Cancer Care Ontario and contains information on all Ontario residents who have been newly diagnosed with cancer ("incidence") or who have died of cancer ("mortality"). All new cases of cancer are registered, except non-melanoma skin cancer.
Cancer-specific	Activity Level Reporting	ALR	The ALR database is collected by Cancer Care Ontario and represents the basic set of data elements required to produce the quality, cost, and performance indicators for the cancer system. The data elements constitute patient level activity within the cancer system focused on radiation and systemic therapy services and outpatient oncology clinic visits. This data is also a key component of the Ont…
Cancer-specific	New Drug Funding Program	NDFP	The NDFP database is collected by Cancer Care Ontario and captures the use of new, often expensive, cancer drugs. The program was created in 1995 to ensure that Ontario patients have equal access to high-quality intravenous (IV) cancer drugs. The data includes list of drugs, frequency by drug name, patient and treatment data, including size (height, weight) and dosage.
Cancer-specific	Ontario Laboratory Information System	OLIS	The Ontario Laboratory Information System collects laboratory test result information from hospital- and community-based laboratory facilities across Ontario. Among other available tests, OLIS contains prostate-specific antigen (PSA) lab values.
Population and demographics	Registered Persons Database	RPDB	The RPDB provides basic demographic information (age, sex, location of residence, date of birth, and date of death for deceased individuals) for those issued an Ontario health insurance number. The RPDB also indicates the time periods for which an individual was eligible to receive publicly funded health insurance benefits and the best known postal code for each registrant on July 1st of each yea…
Population and demographics	Client Agency Program Enrolment	CAPE	The CAPE database is a registry of all patients who have ever been rostered to receive care from a particular physician in Ontario and documents the time period in which a patient was rostered to a specific physician. A new record is created when a registered person enrols in a program. The individual must be eligible for the Ontario Health Insurance Plan at the time of rostering.
Population and demographics	Postal Code Conversion File	PCCF	The PCCF database will link to postal codes within a given cohort and determine other census geographic identifiers such as, dissemination/enumeration area, census division, longitute/latitude, rurality, and neighbourhood income quintile.
Population and demographics	Ontario Marginalization Index	ONMARG	ONMARG is a geographically (census) based index developed to quantify the degree of marginalization occurring across the province of Ontario. It is comprised of four major dimensions thought to underlie the construct of marginalization: residential instability, material deprivation, dependency, and ethnic concentration. The dataset contains census divisions (CD), census tracts (CT), census subdiv…
Providers and institutions	Institution Information System	INST	The Institution Information System (INST) database contains information on health care institutions funded by the Ministry of Health and Long-Term Care (MOHLTC). The available data from this database includes: information on beds available in acute care hospitals, lookup tables between AMINST and INST, and acute care hospitals (geographic information, number of OHIP claims, etc.).
Providers and institutions	ICES Physician Database	IPDB	The IPDB provides information about all physicians who have practiced in Ontario and is comprised of data contained in the OHIP Claims History Database, the OHIP Corporate Provider Database (CPDB), and the Ontario Physician Human Resource Data Centre (OPHRDC) Database. The database contains information on demographics (age, gender, year of graduation, school of graduation); specialty (functional …
Health services and utilization	Discharge Abstract Database	DAD	The DAD is compiled by the Canadian Institute for Health Information and contains administrative, clinical (diagnoses and procedures/interventions), demographic, and administrative information for all admissions to acute care hospitals, rehab, chronic, and day surgery institutions in Ontario. At ICES, consecutive DAD records are linked together to form ‘episodes of care’ among the hospitals to wh…
Health services and utilization	National Ambulatory Care Reporting System	NACRS	The NACRS is compiled by the Canadian Institute for Health Information and contains administrative, clinical (diagnoses and procedures), demographic, and administrative information for all patient visits made to hospital- and community-based ambulatory care centres (emergency departments, day surgery units, hemodialysis units, and cancer care clinics). At ICES, NACRS records are linked with other…
Health services and utilization	Ontario Health Insurance Plan	OHIP	The OHIP claims database contains information on inpatient and outpatient services provided to Ontario residents eligible for the province’s publicly funded health insurance system by fee-for-service health care practitioners (primarily physicians) and “shadow billings” for those paid through non-fee-for-service payment plans. The main data elements include patient and physician identifiers (encr…
Health services and utilization	Ontario Drug Benefit	ODB	The ODB database contains prescription medication claims for those covered under the provincial drug program, mainly: those aged 65 years and older, nursing home residents, patients receiving services under the Ontario Home Care program, those receiving social assistance, and residents eligible for specialized drug programs. Main data elements include drug identifier, quantity, # days supplied, d…
Health services and utilization	Drug Identification Number	DIN	The DIN file contains a near exhaustive list of drug identification numbers used in Canada from 1990 forward. Contains information on drug and product names (generic and trade names), subclass information, PCG codes, drug strength, route of administration, and first and last dispensing dates in ODB.
Health services and utilization	Same Day Surgery	SDS	The SDS is compiled by the Canadian Institute for Health Information and contains administrative, clinical (diagnoses and procedures), demographic, and administrative information for all patient visits made to day surgery institutions in Ontario. The main data elements include patient demographics, clinical data (diagnoses, procedures, physician), administrative data (institution/hospital number …

## Sheet: TS2_Definitions
TABLE S2: Variable definitions
Variable	Variable type	Data source(s)	Definition
Diagnosis: prostate cancer	Cohort inclusion	OCR	ICD-O-3: C61
Treatment: radiation to prostate/pelvis	Cohort inclusion	DAD, SDS, NACRS	CCI: 1QT26, 1QT27, 1MH27, 1SQ27
		ALR	NHPIP: [external beam] 500, 510, 538, 540, 542, 543, 544, 548, 592, 593, 594, 572, 598, 599, 575, 576, 595, 582, 590, [brachytherapy] 571, 574, 577, 566, 581 AND body region: prostate (PROS) or pelvis (PELL, PELR, or PELB)
Treatment: radical prostatectomy	Cohort exclusion	DAD, SDS	CCI: 1QT91
		OHIP	Billing code: S651, S653
Treatment: radiation to other region (not prostate or pelvis)	Cohort exclusion/censoring	DAD, SDS, NACRS	CCI: 1^^26, 1^^27 (^^ cannot equal QT, MH, or SQ)
		ALR	NHPIP: [external beam] 500, 510, 538, 540, 542, 543, 544, 548, 592, 593, 594, 572, 598, 599, 575, 576, 595, 582, 590, [brachytherapy] 571, 574, 577, 566, 581 AND body region not: prostate (PROS) or pelvis (PELL, PELR, or PELB)
Treatment: chemotherapy	Cohort exclusion/censoring	ODB, NDFP, ALR	Drug name: DOCETAXEL, MITOXANTRONE, CABAZITAXEL
		OHIP	Billing code: G281, G339, G345, G359, G381, G382, G388
		NACRS	ICD-10: Z511, Z512
Treatment: hormones	Exposure/independent variable/covariate/censoring	ODB, ALR	Drug name: LEUPROLIDE, GOSERELIN, TRIPTORELIN, HISTRELIN, DEGARELIX, ABIRATERONE, BICALUTAMIDE, FLUTAMIDE, NILUTAMIDE, APALUTAIMDE, ENZALUTAMIDE, DAROLUTAMIDE
Complication: urological procedure*	Exposure/independent variable/covariate	OHIP	Billing code: E783, E787, E789, S532, S547, S655, Z602, Z606, Z608, Z611, Z615, Z619, Z621, Z712, S559, S548
		DAD, SDS	CCI: 1PL87BA, 1PQ50BA, 1QT87BA, 2QT71HA
Complication: rectal/anal procedure*	Exposure/independent variable/covariate	OHIP	Billing code: S247, Z545, Z546, Z565, Z566, Z548, Z550, Z496, Z497, Z535, Z536, Z543, Z580, E797
		DAD, SDS	CCI: 1NQ13BAKK, 1NQ13CAC2, 1NQ13CAGN
Complication: open surgery*	Exposure/independent variable/covariate	OHIP	Billing code: S440, S453, S451, S478, S481, S512, S519, S522, S525, S559, S599
		DAD, SDS	CCI: 1MP52LA, 1NP86MT, 1PL80LA, 1PM86MB
Complication: hospitalization*	Exposure/independent variable/covariate	DAD	ICD-10: K520, K603, K604, K632, K624-K629, N131, N133, N170, N178, N179, N19, N210, N304, N309, N320, N321, N328, N358, N359, N390, N410, N418, N419, N421, R310, R318, R33, R350, R358, R3911, R3913, R3914, R3918, R398
Abbreviations: CCI = Canadian Classification of Health Interventions, ICD = International Classification of Diseases, ICD-O = International Classification of Diseases for Oncology
*Nam RK, Cheung P, Herschorn S, et al. Incidence of complications other than urinary incontinence or erectile dysfunction after radical prostatectomy or radiotherapy for prostate cancer: a population-based cohort study. Lancet Oncol. 2014;15(2):223-231. doi:10.1016/S1470-2045(13)70606-5

## Sheet: TS3_Baseline
Table S3: Baseline characteristics by volume of radiation oncology follow-up during first year of survivorship (full version)
Characteristic	Transitioned (0 visits)	De-intensified follow-up (1-2 visits)	STD	Active follow-up (3+ visits)	STD
	N=3,884	N=8,321		N=661
Age, in years
Mean (SD)	74.22 (7.22)	73.25 (7.31)	0.135	72.63 (7.23)	0.221
Median (IQR)	75 (9)	74 (9)	0.133	73 (10)	0.231
Primary care access, n(%)
Rostered	3,359 (86.5%)	7,290 (87.6%)	0.034	574 (86.8%)	0.01
Virtually rostered	411 (10.6%)	881 (10.6%)	0	68 (10.3%)	0.01
Not rostered	114 (2.9%)	150 (1.8%)	0.075	19 (2.9%)	0.004
Geographic remoteness
Mean (SD)	0.10 (0.08)	0.09 (0.08)	0.187	0.11 (0.11)	0.033
Median (IQR)	0 (0)	0 (0)	0.26	0 (0)	0.086
Material resources
Mean (SD)	-0.10 (0.93)	-0.13 (0.89)	0.036	-0.20 (0.89)	0.106
Median (IQR)	0 (1)	0 (1)	0.027	0 (1)	0.113
Household and dwellings
Mean (SD)	0.06 (0.98)	0.00 (0.98)	0.052	0.11 (1.03)	0.055
Median (IQR)	0 (2)	0 (1)	0.065	0 (2)	0.029
Number of comorbidities
Mean (SD)	6.45 (3.61)	6.49 (3.53)	0.011	6.59 (3.79)	0.039
Median (IQR)	6 (4)	6 (4)	0.021	6 (4)	0.034
Previous malignancy, n(%)	219 (5.6%)	441 (5.3%)	0.015	54 (8.2%)	0.1
Gleason grade, n(%)
Grade group 1 (<=6)	484 (12.5%)	949 (11.4%)	0.033	42 (6.4%)	0.21
Grade group 2 (3+4=7)	1,694 (43.6%)	3,584 (43.1%)	0.011	251 (38.0%)	0.115
Grade group 3 (4+3=7)	833 (21.4%)	1,898 (22.8%)	0.033	189 (28.6%)	0.166
Grade group 4 (8)	479 (12.3%)	1,012 (12.2%)	0.005	88 (13.3%)	0.029
Grade group 5 (9-10)	394 (10.1%)	878 (10.6%)	0.013	91 (13.8%)	0.112
De novo cancer staging, n(%)
Stage 1	379 (9.8%)	743 (8.9%)	0.028	25 (3.8%)	0.24
Stage 2	3,202 (82.4%)	6,879 (82.7%)	0.006	550 (83.2%)	0.02
Stage 3	303 (7.8%)	699 (8.4%)	0.022	86 (13.0%)	0.171
Treatment modality, n(%)
External beam, prostate only, n(%)	2,542 (65.4%)	4,774 (57.4%)	0.166	382 (57.8%)	0.158
Brachytherapy only, n(%)	370 (9.5%)	843 (10.1%)	0.02	73 (11.0%)	0.05
External beam, prostate and pelvis, n(%)	575 (14.8%)	1,134 (13.6%)	0.034	87 (13.2%)	0.047
External beam and brachytherapy, n(%)	397 (10.2%)	1,570 (18.9%)	0.247	119 (18.0%)	0.225
Hormones, n(%)	1,134 (29.2%)	2,443 (29.4%)	0.004	218 (33.0%)	0.082
Radiation complications, n(%)
Urologic	890 (22.9%)	1,874 (22.5%)	0.009	153 (23.1%)	0.006
Rectal/anal	1,091 (28.1%)	2,480 (29.8%)	0.038	193 (29.2%)	0.025
Open surgery	7 (0.2%)	12 (0.1%)	0.009	***	***
Hospitalization	316 (8.1%)	424 (5.1%)	0.123	43 (6.5%)	0.063
Most recent PSA score, n(%)
Undetected	829 (21.3%)	1,820 (21.9%)	0.013	79 (12.0%)	0.254
Detected	2,094 (53.9%)	4,739 (57.0%)	0.061	493 (74.6%)	0.442
Not reported	961 (24.7%)	1,762 (21.2%)	0.085	89 (13.5%)	0.29
***Suppressed due to privacy reasons (small cell frequency).

## Sheet: TS4_Models
Table S4: Multivariable model estimates for radiation oncology (RO) follow-up (full version)
Model covariate	Adjusted rate ratio (model 1) modeling volume of RO follow-up	Adjusted risk ratio (model 2) modeling probability of 1 or more RO visit during first year of survivorship
Age* (ref: 60 years)
50 years	0.98 (0.90 - 1.06)	0.99 (0.94 - 1.03)
70 years	0.96 (0.92 - 1.00)	0.99 (0.96 - 1.01)
80 years	0.83 (0.79 - 0.87)	0.95 (0.92 - 0.98)
90 years	0.69 (0.61 - 0.77)	0.87 (0.82 - 0.93)
Geographic remoteness*, out of 100 (ref: 0)
5	0.79 (0.75 - 0.83)	0.90 (0.87 - 0.92)
10	0.70 (0.67 - 0.73)	0.87 (0.85 - 0.89)
15	0.71 (0.68 - 0.75)	0.85 (0.83 - 0.88)
20	0.74 (0.70 - 0.78)	0.85 (0.83 - 0.88)
25	0.78 (0.74 - 0.83)	0.87 (0.85 - 0.90)
Socioeconomic status
Material resources factor score (per 1-unit increase)	0.96 (0.94 - 0.98)	0.99 (0.98 - 1.00)
Households and dwellings factor score (per 1-unit increase)	0.99 (0.97 - 1.01)	0.99 (0.98 - 1.00)
Primary care access (ref: rostered)
Virtually rostered	1.04 (0.99 - 1.10)	0.99 (0.97 - 1.02)
Not rostered	0.82 (0.71 - 0.94)	0.91 (0.85 - 0.98)
Number of comorbidities (per 3-unit increase)	1.05 (1.03 - 1.06)	1.00 (1.00 - 1.01)
Previous malignancy (ref: no)	1.00 (0.93 - 1.07)	1.00 (0.96 - 1.03)
Gleason grade (ref: group 1)
Group 2	1.06 (0.98 - 1.16)	1.00 (0.95 - 1.05)
Group 3	1.20 (1.10 - 1.31)	1.02 (0.97 - 1.07)
Group 4	1.25 (1.14 - 1.38)	1.00 (0.95 - 1.06)
Group 5	1.34 (1.21 - 1.48)	1.02 (0.96 - 1.07)
Staging (ref: I)
II	1.15 (1.04 - 1.26)	1.03 (0.97 - 1.09)
III	1.29 (1.15 - 1.44)	1.05 (0.99 - 1.12)
PSA score (ref: undetectable)
Detecable	1.21 (1.16 - 1.26)	1.03 (1.00 - 1.05)
Not reported	1.02 (0.97 - 1.06)	0.98 (0.95 - 1.01)
Radiation modality (ref: external beam, prostate)
Brachytherapy	1.16 (1.08 - 1.23)	1.04 (1.01 - 1.08)
External beam, prostate and pelvis	0.98 (0.93 - 1.03)	0.99 (0.96 - 1.02)
External beam and brachytherapy	1.11 (1.07 - 1.16)	1.10 (1.07 - 1.13)
Hormones (ref: none)	1.05 (1.00 - 1.10)	1.04 (1.01 - 1.07)
Radiotherapy complications (ref: none)
Urologic	1.20 (1.16 - 1.24)	1.00 (0.98 - 1.03)
Rectal/anal	1.10 (1.06 - 1.13)	1.03 (1.01 - 1.05)
Open surgery	1.25 (1.02 - 1.54)	1.03 (0.82 - 1.31)
Hospitalization	0.94 (0.89 - 1.00)	0.91 (0.87 - 0.95)
Follow-up visits to urology (per 1-visit increase)	0.88 (0.87 - 0.90)	N/A
Follow-up visits to GP/family medicine (per 1-visit increase)	0.95 (0.95 - 0.96)	N/A
*Continuous variable adjusted using restricted cubic splines with five knots.

## Sheet: FS1_Cohort_Excl
Figure S1: Cohort exclusions
*Refers to missingness of key clinical features (Gleason score for determination of ISUP grade and de novo TNM stage).
Footnote: Missing data included study participants without a recorded Gleason score or TNM stage.

## Sheet: FS2_KM
Figure S2: Kaplan-Meier curve for all-cause mortality
Footnote: Missing data included study participants without a recorded Gleason score or TNM stage.
